# Supplementary material for: Comparative transcriptomic insights into molecular mechanisms of the susceptibility wheat variety MX169 response to Puccinia striiformis f. sp. tritici (Pst) infection
Source: Microbiol Spectr. 2024 Jun 25;12(8):e03774-23. doi: 10.1128/spectrum.03774-23 (PMC11302261; doi:10.1128/spectrum.03774-23)
Supplement: Supplemental tables — Tables S1-S3. [file spectrum.03774-23-s0002.xlsx]

## Sheet: Table S1
Table S1 Statistics of the significantly enriched GSEA pathway of KEGG
	Pathway ID	Pathway Name	Set Size	ES	NES	P-value	FDR Q-value
M24 vsZ24	ko03050	Proteasome	205	0.636267	2.01938	0	0
	ko00966	Glucosinolate biosynthesis	60	0.704064	1.89348	0	0.000732143
	ko00220	Arginine biosynthesis	107	0.599778	1.76931	0	0.00661175
	ko00591	Linoleic acid metabolism	73	0.617257	1.71131	0	0.00933764
	ko00640	Propanoate metabolism	103	0.561999	1.65369	0	0.0170647
	ko00020	Citrate cycle (TCA cycle)	169	0.524915	1.64506	0	0.0177658
	ko00280	Valine, leucine and isoleucine degradation	140	0.530421	1.62148	0	0.0188821
	ko00480	Glutathione metabolism	504	0.465789	1.61528	0	0.0176458
	ko00071	Fatty acid degradation	168	0.513384	1.61262	0	0.0162055
	ko01210	2-Oxocarboxylic acid metabolism	204	0.498005	1.60274	0	0.0164078
	ko04146	Peroxisome	308	0.481262	1.58894	0	0.018442
	ko00400	Phenylalanine, tyrosine and tryptophan biosynthesis	142	0.510645	1.57838	0	0.0190945
	ko00510	N-Glycan biosynthesis	139	0.509322	1.56303	0	0.02092
	ko04130	SNARE interactions in vesicular transport	133	0.509457	1.54193	0	0.0249211
	ko00592	alpha-Linolenic acid metabolism	213	0.480196	1.54122	0.00240385	0.0235581
	ko00600	Sphingolipid metabolism	117	0.514517	1.5249	0	0.0271196
	ko00270	Cysteine and methionine metabolism	374	0.447697	1.48806	0	0.0372389
	ko04626	Plant-pathogen interaction	994	0.413386	1.48631	0	0.0356604
	ko00360	Phenylalanine metabolism	193	0.461711	1.47571	0	0.0373264
	ko00950	Isoquinoline alkaloid biosynthesis	113	0.497317	1.46983	0.00488998	0.0374892
	ko00250	Alanine, aspartate and glutamate metabolism	181	0.461809	1.46678	0	0.0366932
	ko00232	Caffeine metabolism	9	0.807914	1.45821	0.0461847	0.0387765
	ko00240	Pyrimidine metabolism	185	0.458586	1.45382	0.00248756	0.0386443
	ko00960	Tropane, piperidine and pyridine alkaloid biosynthesis	97	0.502336	1.4515	0.0046083	0.0376019
	ko00945	Stilbenoid, diarylheptanoid and gingerol biosynthesis	155	0.46474	1.44013	0.00451467	0.0409973
	ko00330	Arginine and proline metabolism	203	0.448278	1.41852	0.00240385	0.0503122
	ko01230	Biosynthesis of amino acids	729	0.402733	1.41455	0	0.050295
	ko00520	Amino sugar and nucleotide sugar metabolism	489	0.405431	1.40185	0	0.0536042
	ko00410	beta-Alanine metabolism	132	0.456726	1.39813	0.00992556	0.0534753
	ko00052	Galactose metabolism	224	0.428429	1.38523	0	0.0584806
	ko00100	Steroid biosynthesis	182	0.435362	1.38485	0.00478469	0.0567737
	ko04016	MAPK signaling pathway - plant	650	0.391862	1.36899	0	0.0629271
	ko00620	Pyruvate metabolism	268	0.415738	1.36632	0.00254453	0.0622451
	ko04144	Endocytosis	526	0.387308	1.33998	0	0.0765171
	ko04141	Protein processing in endoplasmic reticulum	848	0.373108	1.33557	0	0.0768759
	ko00900	Terpenoid backbone biosynthesis	202	0.418132	1.33232	0.00767263	0.0765074
	ko00350	Tyrosine metabolism	190	0.419693	1.32682	0.00510204	0.0780081
	ko04145	Phagosome	272	0.403324	1.32367	0.0109589	0.0777823
	ko04136	Autophagy - other	102	0.449348	1.31945	0.0269058	0.0769805
	ko00061	Fatty acid biosynthesis	156	0.425607	1.30533	0.0197531	0.085166
	ko01212	Fatty acid metabolism	312	0.388391	1.29448	0.00810811	0.0906078
	ko00190	Oxidative phosphorylation	883	0.354996	1.26165	0	0.110681
	ko01200	Carbon metabolism	808	0.329708	1.17084	0.021875	0.210548
M48 vs Z48	ko00196	Photosynthesis - antenna proteins	91	0.779829	2.50227	0	0
	ko00710	Carbon fixation in photosynthetic organisms	235	0.674476	2.37877	0	0
	ko00630	Glyoxylate and dicarboxylate metabolism	242	0.53299	1.97702	0	0.0015
	ko00860	Porphyrin and chlorophyll metabolism	172	0.558919	1.95582	0	0.001125
	ko00998	Biosynthesis of various antibiotics	14	0.82637	1.82079	0.00398406	0.0091039
	ko00906	Carotenoid biosynthesis	97	0.531909	1.7859	0	0.010658
	ko00660	C5-Branched dibasic acid metabolism	25	0.69506	1.76368	0.00520833	0.0111354
	ko00944	Flavone and flavonol biosynthesis	37	0.622234	1.74355	0	0.0148438
	ko00750	Vitamin B6 metabolism	44	0.569521	1.6638	0	0.0257142
	ko00402	Benzoxazinoid biosynthesis	48	0.557357	1.6489	0	0.0261696
	ko00670	One carbon pool by folate	47	0.54015	1.61054	0.00694444	0.036696
	ko00941	Flavonoid biosynthesis	395	0.432451	1.60736	0	0.0341068
	ko00030	Pentose phosphate pathway	160	0.454737	1.58875	0	0.0329063
	ko00053	Ascorbate and aldarate metabolism	201	0.432659	1.55112	0	0.0409537
	ko00254	Aflatoxin biosynthesis	10	0.734238	1.54865	0.0425532	0.0382235
	ko00260	Glycine, serine and threonine metabolism	219	0.441637	1.52857	0	0.0396433
	ko00130	Ubiquinone and other terpenoid-quinone biosynthesis	198	0.402871	1.41442	0	0.0800944
	ko00073	Cutin, suberine and wax biosynthesis	145	0.385276	1.37257	0	0.0949872
	ko00740	Riboflavin metabolism	55	0.442342	1.33649	0.0234375	0.113618
	ko00062	Fatty acid elongation	237	0.372916	1.3264	0	0.117119
	ko00960	Tropane, piperidine and pyridine alkaloid biosynthesis	97	0.397649	1.32093	0.0140845	0.114942
	ko00051	Fructose and mannose metabolism	210	0.364652	1.30499	0.0384615	0.122073
	ko00950	Isoquinoline alkaloid biosynthesis	113	0.380459	1.25236	0.0178571	0.170533
	ko00250	Alanine, aspartate and glutamate metabolism	181	0.335008	1.19635	0	0.234292
	ko00620	Pyruvate metabolism	268	0.319018	1.18533	0	0.237948
	ko00010	Glycolysis / Gluconeogenesis	474	0.309772	1.17815	0	0.240428
M120 vs Z120	ko03050	Proteasome	205	0.64071	2.05081	0	0
	ko00020	Citrate cycle (TCA cycle)	169	0.538095	1.70183	0	0.015833
	ko00073	Cutin, suberine and wax biosynthesis	145	0.54758	1.69257	0	0.0125869
	ko03013	Nucleocytoplasmic transport	596	0.479173	1.6611	0	0.0163205
	ko00250	Alanine, aspartate and glutamate metabolism	181	0.513045	1.6285	0	0.0202447
	ko00620	Pyruvate metabolism	268	0.485705	1.58117	0	0.035396
	ko03008	Ribosome biogenesis in eukaryotes	311	0.472363	1.56097	0	0.0395312
	ko00902	Monoterpenoid biosynthesis	60	0.573668	1.55866	0.00860585	0.0362793
	ko00053	Ascorbate and aldarate metabolism	201	0.476352	1.52063	0	0.0513414
	ko00710	Carbon fixation in photosynthetic organisms	235	0.464068	1.5078	0.00342466	0.051727
	ko04141	Protein processing in endoplasmic reticulum	848	0.42091	1.5013	0	0.0496436
	ko00966	Glucosinolate biosynthesis	60	0.55725	1.4959	0.00727273	0.0489565
	ko00640	Propanoate metabolism	103	0.505522	1.49121	0.00502513	0.0472015
	ko03450	Non-homologous end-joining	32	0.630691	1.49035	0.0278746	0.0442796
	ko03020	RNA polymerase	172	0.465427	1.46265	0.00176367	0.0585504
	ko00220	Arginine biosynthesis	107	0.488041	1.4404	0.00524476	0.0703463
	ko04145	Phagosome	272	0.436675	1.43379	0.00324149	0.0723039
	ko04144	Endocytosis	526	0.412168	1.43127	0	0.0698451
	ko03018	RNA degradation	373	0.421449	1.42115	0	0.0740146
	ko00750	Vitamin B6 metabolism	44	0.555059	1.41746	0.0348837	0.0699748
	ko04146	Peroxisome	308	0.425174	1.41272	0.00165017	0.0702803
	ko00960	Tropane, piperidine and pyridine alkaloid biosynthesis	97	0.480659	1.40625	0.0259067	0.0722335
	ko00350	Tyrosine metabolism	190	0.440256	1.39009	0.0034188	0.0802097
	ko00480	Glutathione metabolism	504	0.400169	1.38791	0	0.0788417
	ko01210	2-Oxocarboxylic acid metabolism	204	0.434201	1.38526	0.00513699	0.0779996
	ko00190	Oxidative phosphorylation	883	0.383408	1.37663	0	0.0821888
	ko01230	Biosynthesis of amino acids	729	0.388698	1.36962	0	0.0859787
	ko00630	Glyoxylate and dicarboxylate metabolism	242	0.419762	1.36319	0.00993378	0.0874106
	ko01200	Carbon metabolism	808	0.382357	1.35631	0	0.0900719
	ko00520	Amino sugar and nucleotide sugar metabolism	489	0.394187	1.35321	0	0.0891343
	ko00280	Valine, leucine and isoleucine degradation	140	0.438478	1.3495	0.025	0.0897623
	ko04626	Plant-pathogen interaction	994	0.374329	1.3439	0	0.0920357
	ko03410	Base excision repair	138	0.442384	1.34071	0.0291096	0.0924781
	ko03060	Protein export	249	0.404263	1.3319	0.0134228	0.097615
	ko03030	DNA replication	171	0.426542	1.32995	0.0155172	0.0967165
	ko00510	N-Glycan biosynthesis	139	0.437332	1.32816	0.0325342	0.0953465
	ko00240	Pyrimidine metabolism	185	0.417567	1.31435	0.026936	0.103879
	ko00950	Isoquinoline alkaloid biosynthesis	113	0.438124	1.29711	0.0472973	0.11767
	ko00230	Purine metabolism	302	0.381597	1.26965	0.0203443	0.146113
	ko00564	Glycerophospholipid metabolism	404	0.372609	1.26437	0.011254	0.149077
	ko00970	Aminoacyl-tRNA biosynthesis	245	0.383293	1.24766	0.0457627	0.16427
	ko00270	Cysteine and methionine metabolism	374	0.363648	1.23168	0.0472313	0.175214
	ko00010	Glycolysis / Gluconeogenesis	474	0.35532	1.22038	0.0248834	0.183156
	ko03015	mRNA surveillance pathway	382	0.358008	1.21565	0.0301587	0.186404

## Sheet: Table S2
Table S2 Primers used in qRT-PCR validation
Primer name	Forward primer	Reverse primer	Product length
TraesCS2B02G492100	TTTGCGCGGGCATATTCAAG	GGCATGCATTGAGTTGACTGT	455
TraesCS6B02G084400	ACCAACCCTCAACCCGT	GAGCTCGGTGAGGATGGATG	97
TraesCS2B02G490800	CGTCGCCTGGCATTTTTGAA	TCGCAACCACTTGACATGAGA	210
TraesCS7B02G482000	GCATATGCCGTGAGCTCCTA	GAGGATTCTCCCCTCTTATCAGC	70
TraesCSU02G167700	CGCCTCGCCATGTTCTCTAT	GCGTTGTTGTTGACAGGGTC	110
TAE_β actin	AGGTACGTCCTTCGTGTAGAT	TGGAGGTCTCCATCTCCTGG	251

## Sheet: Table S3
Table S3 Comparison of qPCR results with RNA-seq results
Gene name	M24 vsZ24		M48 vsZ48		M120 vsZ120
	qPCR	RNA-seq	qPCR	RNA-seq	qPCR	RNA-seq
TraesCS2B02G492100	0.619813	6.4324	11.2905	3.3269	20.7232	6.4679
TraesCS6B02G084400	0.355938	2.7633	4.42814	3.0916	1.8459	2.5717
TraesCS2B02G490800	0.431662	3.9639	5.7259	2.9075	4.46996	4.895
TraesCS7B02G482000	0.372539	2.3665	4.09282	3.8643	2.08882	3.8718
TraesCSU02G167700	0.138504	7.6541	3.40666	5.1057	0.811504	8.8723
